# Supplementary material for: Single-nuclei RNA-seq reveals skin cell responses to Aeromonas hydrophila infection in Chinese longsnout catfish Leiocassis longirostris
Source: Front Immunol. 2023 Oct 16;14:1271466. doi: 10.3389/fimmu.2023.1271466 (PMC10613986; doi:10.3389/fimmu.2023.1271466)
Supplement: Supplementary file 6 [file Table_1.xlsx]

## Sheet: Sheet1
Table S1. Sequencing metrics before and after removing cells with minimum and maximum thresholds for cells numbers, read numbers per cell (nUMI), number of genes detected per cell (nGene)
Samples	before_filter_num	after_filter_num	pct	before_filter_median_UMI_per_cell	after_filter_median_UMI_per_cell	before_filter_median_genes_per_cell	after_filter_median_genes_per_cell
C	11448	10400	0.9085	973	925	620	594
A. hydrophila	9983	9181	0.9197	734	699	512	491
