# Supplementary material for: Single-nuclei RNA-seq reveals skin cell responses to Aeromonas hydrophila infection in Chinese longsnout catfish Leiocassis longirostris
Source: Front Immunol. 2023 Oct 16;14:1271466. doi: 10.3389/fimmu.2023.1271466 (PMC10613986; doi:10.3389/fimmu.2023.1271466)
Supplement: Supplementary file 7 [file Table_2.xlsx]

## Sheet: Sheet1
Table S2 The cell types corresponding to the 33 cell clusters and their abbreviated forms.
Cell types and subsets	Abbreviation	Cluster number
Type 1 keratinocyte	KC1	0
Type 2 keratinocyte	KC2	1
Type 3 keratinocyte	KC3	9
Type 4 keratinocyte	KC4	5
Type 5 keratinocyte	KC5	3
Type 6 keratinocyte	KC6	23
Type 7 keratinocyte	KC7	25
Type 8 keratinocyte	KC8	13
Type 1 Fibroblast	FB1	7
Type 2 Fibroblast	FB2	26
Type 3 Fibroblast	FB3	8
Type 4 Fibroblast	FB4	15
Type 1 Endothelial cells	EC1	14
Type 2 Endothelial cells	EC2	17
Secretory cell	SC	11
Goblet cell	GC	28
Microglial cell	MIC	27
Macrophage/Monocyte	Mφ/Mon	6
Neutrophils	NEU	18
Myeloid cell	MYC	12
Dendritic cell	DC	10
T cells	T cells	2
T cells	T cells	30
B cell	B cell	16
Neuroendocrine cell	NDC	22
Neurons cell	NC	32
Melanocyte	MC	31
Smooth muscle cells	SMC	19
Smooth muscle cells	SMC	20
Pericyte	PC	4
Red blood cell	RBC	21
Brush cell	BC	29
unidentified		24
