# Supplementary material for: Single-nuclei RNA-seq reveals skin cell responses to Aeromonas hydrophila infection in Chinese longsnout catfish Leiocassis longirostris
Source: Front Immunol. 2023 Oct 16;14:1271466. doi: 10.3389/fimmu.2023.1271466 (PMC10613986; doi:10.3389/fimmu.2023.1271466)
Supplement: Supplementary file 8 [file Table_3.xlsx]

## Sheet: Sheet1
Table S3. Potential subtype-specific marker genes for each of the 32 clusters.
Cluster	Marker gene	References
KC1	fat2	Plasschaert, L. W., Žilionis, R., Choo-Wing, R., Savova, V., Knehr, J., Roma, G., Klein, A. M., & Jaffe, A. B. (2018). A single-cell atlas of the airway epithelium reveals the CFTR-rich pulmonary ionocyte. Nature, 560(7718), 377–381. https://doi.org/10.1038/s41586-018-0394-6
KC1	tp63	Wang, Z., Li, Z., Zhou, K., Wang, C., Jiang, L., Zhang, L., Yang, Y., Luo, W., Qiao, W., Wang, G., Ni, Y., Dai, S., Guo, T., Ji, G., Xu, M., Liu, Y., Su, Z., Che, G., & Li, W. (2021). Deciphering cell lineage specification of human lung adenocarcinoma with single-cell RNA sequencing. Nature communications, 12(1), 6500. https://doi.org/10.1038/s41467-021-26770-2
KC1	notch3	Jäkel, S., Agirre, E., Mendanha Falcão, A., van Bruggen, D., Lee, K. W., Knuesel, I., Malhotra, D., Ffrench-Constant, C., Williams, A., & Castelo-Branco, G. (2019). Altered human oligodendrocyte heterogeneity in multiple sclerosis. Nature, 566(7745), 543–547. https://doi.org/10.1038/s41586-019-0903-2
KC1	kcnq4	Brinch, M., Hatt, L., Singh, R., Møller, K., Sommer, S., Uldbjerg, N., Christensen, B., & Kølvraa, S. (2012). Identification of circulating fetal cell markers by microarray analysis. Prenatal diagnosis, 32(8), 742–751. https://doi.org/10.1002/pd.3894
KC1	ccr5	Chew, V., Lee, Y. H., Pan, L., Nasir, N. J. M., Lim, C. J., Chua, C., Lai, L., Hazirah, S. N., Lim, T. K. H., Goh, B. K. P., Chung, A., Lo, R. H. G., Ng, D., Filarca, R. L. F., Albani, S., & Chow, P. K. H. (2019). Immune activation underlies a sustained clinical response to Yttrium-90 radioembolisation in hepatocellular carcinoma. Gut, 68(2), 335–346. https://doi.org/10.1136/gutjnl-2017-315485
KC1	tp73	Gao, S., Yan, L., Wang, R., Li, J., Yong, J., Zhou, X., Wei, Y., Wu, X., Wang, X., Fan, X., Yan, J., Zhi, X., Gao, Y., Guo, H., Jin, X., Wang, W., Mao, Y., Wang, F., Wen, L., Fu, W., … Tang, F. (2018). Tracing the temporal-spatial transcriptome landscapes of the human fetal digestive tract using single-cell RNA-sequencing. Nature cell biology, 20(6), 721–734. https://doi.org/10.1038/s41556-018-01…
KC1	pfkfb1	Batra, R. S., Hatchwell, E., Rider, S., Brown, R., Brown, G. K., & Craig, I. W. (1997). Localization of human liver 6-phosphofructo-2-kinase/fructose-2,6-bisphosphatase (PFKFB1) within a YAC contig in Xp11.21. Genomics, 40(2), 358–361. https://doi.org/10.1006/geno.1996.4530
KC1	myof	Huang, M., Modeste, E., Dammer, E., Merino, P., Taylor, G., Duong, D. M., Deng, Q., Holler, C. J., Gearing, M., Dickson, D., Seyfried, N. T., & Kukar, T. (2020). Network analysis of the progranulin-deficient mouse brain proteome reveals pathogenic mechanisms shared in human frontotemporal dementia caused by GRN mutations. Acta neuropathologica communications, 8(1), 163. https://doi.org/10.1186/s4…
KC1	krt8	Goldfarbmuren, K. C., Jackson, N. D., Sajuthi, S. P., Dyjack, N., Li, K. S., Rios, C. L., Plender, E. G., Montgomery, M. T., Everman, J. L., Bratcher, P. E., Vladar, E. K., & Seibold, M. A. (2020). Dissecting the cellular specificity of smoking effects and reconstructing lineages in the human airway epithelium. Nature communications, 11(1), 2485. https://doi.org/10.1038/s41467-020-16239-z
KC3	arhgef39	Plasschaert, L. W., Žilionis, R., Choo-Wing, R., Savova, V., Knehr, J., Roma, G., Klein, A. M., & Jaffe, A. B. (2018). A single-cell atlas of the airway epithelium reveals the CFTR-rich pulmonary ionocyte. Nature, 560(7718), 377–381. https://doi.org/10.1038/s41586-018-0394-6
KC3	aspm	Gao, S., Yan, L., Wang, R., Li, J., Yong, J., Zhou, X., Wei, Y., Wu, X., Wang, X., Fan, X., Yan, J., Zhi, X., Gao, Y., Guo, H., Jin, X., Wang, W., Mao, Y., Wang, F., Wen, L., Fu, W., … Tang, F. (2018). Tracing the temporal-spatial transcriptome landscapes of the human fetal digestive tract using single-cell RNA-sequencing. Nature cell biology, 20(6), 721–734. https://doi.org/10.1038/s41556-018-01…
KC3	mki67	Guo, M., Wang, H., Potter, S. S., Whitsett, J. A., & Xu, Y. (2015). SINCERA: A Pipeline for Single-Cell RNA-Seq Profiling Analysis. PLoS computational biology, 11(11), e1004575. https://doi.org/10.1371/journal.pcbi.1004575
KC3	diaph3	Plasschaert, L. W., Žilionis, R., Choo-Wing, R., Savova, V., Knehr, J., Roma, G., Klein, A. M., & Jaffe, A. B. (2018). A single-cell atlas of the airway epithelium reveals the CFTR-rich pulmonary ionocyte. Nature, 560(7718), 377–381. https://doi.org/10.1038/s41586-018-0394-6
KC4	efna3	Gao, S., Yan, L., Wang, R., Li, J., Yong, J., Zhou, X., Wei, Y., Wu, X., Wang, X., Fan, X., Yan, J., Zhi, X., Gao, Y., Guo, H., Jin, X., Wang, W., Mao, Y., Wang, F., Wen, L., Fu, W., … Tang, F. (2018). Tracing the temporal-spatial transcriptome landscapes of the human fetal digestive tract using single-cell RNA-sequencing. Nature cell biology, 20(6), 721–734. https://doi.org/10.1038/s41556-018-01…
KC4	erbb3	Guo, M., Wang, H., Potter, S. S., Whitsett, J. A., & Xu, Y. (2015). SINCERA: A Pipeline for Single-Cell RNA-Seq Profiling Analysis. PLoS computational biology, 11(11), e1004575. https://doi.org/10.1371/journal.pcbi.1004575
KC4	ppl	Plasschaert, L. W., Žilionis, R., Choo-Wing, R., Savova, V., Knehr, J., Roma, G., Klein, A. M., & Jaffe, A. B. (2018). A single-cell atlas of the airway epithelium reveals the CFTR-rich pulmonary ionocyte. Nature, 560(7718), 377–381. https://doi.org/10.1038/s41586-018-0394-6
KC5	frem2	Lu, T. M., Houghton, S., Magdeldin, T., Durán, J. G. B., Minotti, A. P., Snead, A., Sproul, A., Nguyen, D. T., Xiang, J., Fine, H. A., Rosenwaks, Z., Studer, L., Rafii, S., Agalliu, D., Redmond, D., & Lis, R. (2021). Pluripotent stem cell-derived epithelium misidentified as brain microvascular endothelium requires ETS factors to acquire vascular fate. Proceedings of the National Academy of Scienc…
KC5	itgb4	Yan, Y., Narayan, A., Cho, S., Cheng, Z., Liu, J. O., Zhu, H., Wang, G., Wharram, B., Lisok, A., Brummet, M., Saeki, H., Huang, T., Gabrielson, K., Gabrielson, E., Cope, L., Kanaan, Y. M., Afsari, A., Naab, T., Yfantis, H. G., Ambs, S., … Merino, V. F. (2021). CRYβB2 enhances tumorigenesis through upregulation of nucleolin in triple negative breast cancer. Oncogene, 40(38), 5752–5763. https://doi…
KC5	cdh1	Peixoto, P., Etcheverry, A., Aubry, M., Missey, A., Lachat, C., Perrard, J., Hendrick, E., Delage-Mourroux, R., Mosser, J., Borg, C., Feugeas, J. P., Herfs, M., Boyer-Guittaut, M., & Hervouet, E. (2019). EMT is associated with an epigenetic signature of ECM remodeling genes. Cell death & disease, 10(3), 205. https://doi.org/10.1038/s41419-019-1397-4
KC5	itga6	Zhang, C., Cai, Q., & Ke, J. (2023). Poor Prognosis of Oral Squamous Cell Carcinoma Correlates With ITGA6. International dental journal, 73(2), 178–185. https://doi.org/10.1016/j.identj.2022.05.010
KC5	fermt1	Guo, M., Wang, H., Potter, S. S., Whitsett, J. A., & Xu, Y. (2015). SINCERA: A Pipeline for Single-Cell RNA-Seq Profiling Analysis. PLoS computational biology, 11(11), e1004575. https://doi.org/10.1371/journal.pcbi.1004575
KC5	col17a1	Plasschaert, L. W., Žilionis, R., Choo-Wing, R., Savova, V., Knehr, J., Roma, G., Klein, A. M., & Jaffe, A. B. (2018). A single-cell atlas of the airway epithelium reveals the CFTR-rich pulmonary ionocyte. Nature, 560(7718), 377–381. https://doi.org/10.1038/s41586-018-0394-6
KC5	krt13	Plasschaert, L. W., Žilionis, R., Choo-Wing, R., Savova, V., Knehr, J., Roma, G., Klein, A. M., & Jaffe, A. B. (2018). A single-cell atlas of the airway epithelium reveals the CFTR-rich pulmonary ionocyte. Nature, 560(7718), 377–381. https://doi.org/10.1038/s41586-018-0394-6
KC5	lamb3	Hewitt, R. J., & Lloyd, C. M. (2021). Regulation of immune responses by the airway epithelial cell landscape. Nature reviews. Immunology, 21(6), 347–362. https://doi.org/10.1038/s41577-020-00477-9
KC6	ndrg2	Plasschaert, L. W., Žilionis, R., Choo-Wing, R., Savova, V., Knehr, J., Roma, G., Klein, A. M., & Jaffe, A. B. (2018). A single-cell atlas of the airway epithelium reveals the CFTR-rich pulmonary ionocyte. Nature, 560(7718), 377–381. https://doi.org/10.1038/s41586-018-0394-6
KC6	l1cam	Zhang, Y., Narayanan, S. P., Mannan, R., Raskind, G., Wang, X., Vats, P., Su, F., Hosseini, N., Cao, X., Kumar-Sinha, C., Ellison, S. J., Giordano, T. J., Morgan, T. M., Pitchiaya, S., Alva, A., Mehra, R., Cieslik, M., Dhanasekaran, S. M., & Chinnaiyan, A. M. (2021). Single-cell analyses of renal cell cancers reveal insights into tumor microenvironment, cell of origin, and therapy response. Proce…
KC6	hepacam2	Park, J., Shrestha, R., Qiu, C., Kondo, A., Huang, S., Werth, M., Li, M., Barasch, J., & Suszták, K. (2018). Single-cell transcriptomics of the mouse kidney reveals potential cellular targets of kidney disease. Science (New York, N.Y.), 360(6390), 758–763. https://doi.org/10.1126/science.aar2131
KC7	ca4	Wang, S., Yao, X., Ma, S., Ping, Y., Fan, Y., Sun, S., He, Z., Shi, Y., Sun, L., Xiao, S., Song, M., Cai, J., Li, J., Tang, R., Zhao, L., Wang, C., Wang, Q., Zhao, L., Hu, H., Liu, X., … Bian, X. W. (2021). A single-cell transcriptomic landscape of the lungs of patients with COVID-19. Nature cell biology, 23(12), 1314–1328. https://doi.org/10.1038/s41556-021-00796-6
KC8	atp10b	Ishiguro, M., Yoshino, H., Li, Y., Ikeda, A., Funayama, M., Nishioka, K., & Hattori, N. (2021). Genetic analysis of ATP10B for Parkinson's disease in Japan. Parkinsonism & related disorders, 88, 10–12. https://doi.org/10.1016/j.parkreldis.2021.05.020
KC8	evpl	Plasschaert, L. W., Žilionis, R., Choo-Wing, R., Savova, V., Knehr, J., Roma, G., Klein, A. M., & Jaffe, A. B. (2018). A single-cell atlas of the airway epithelium reveals the CFTR-rich pulmonary ionocyte. Nature, 560(7718), 377–381. https://doi.org/10.1038/s41586-018-0394-6
KC8	hpgd	Plasschaert, L. W., Žilionis, R., Choo-Wing, R., Savova, V., Knehr, J., Roma, G., Klein, A. M., & Jaffe, A. B. (2018). A single-cell atlas of the airway epithelium reveals the CFTR-rich pulmonary ionocyte. Nature, 560(7718), 377–381. https://doi.org/10.1038/s41586-018-0394-6
KC8	pttg1ip	Plasschaert, L. W., Žilionis, R., Choo-Wing, R., Savova, V., Knehr, J., Roma, G., Klein, A. M., & Jaffe, A. B. (2018). A single-cell atlas of the airway epithelium reveals the CFTR-rich pulmonary ionocyte. Nature, 560(7718), 377–381. https://doi.org/10.1038/s41586-018-0394-6
KC8	erbb3	Lu, T. M., Houghton, S., Magdeldin, T., Durán, J. G. B., Minotti, A. P., Snead, A., Sproul, A., Nguyen, D. T., Xiang, J., Fine, H. A., Rosenwaks, Z., Studer, L., Rafii, S., Agalliu, D., Redmond, D., & Lis, R. (2021). Pluripotent stem cell-derived epithelium misidentified as brain microvascular endothelium requires ETS factors to acquire vascular fate. Proceedings of the National Academy of Scienc…
KC8	msln	Wang, Y., Chiang, I. L., Ohara, T. E., Fujii, S., Cheng, J., Muegge, B. D., Ver Heul, A., Han, N. D., Lu, Q., Xiong, S., Chen, F., Lai, C. W., Janova, H., Wu, R., Whitehurst, C. E., VanDussen, K. L., Liu, T. C., Gordon, J. I., Sibley, L. D., & Stappenbeck, T. S. (2019). Long-Term Culture Captures Injury-Repair Cycles of Colonic Stem Cells. Cell, 179(5), 1144–1159.e15. https://doi.org/10.1016/j.ce…
FB1	col6a3	Galvani, E., Mundra, P. A., Valpione, S., Garcia-Martinez, P., Smith, M., Greenall, J., Thakur, R., Helmink, B., Andrews, M. C., Boon, L., Chester, C., Gremel, G., Hogan, K., Mandal, A., Zeng, K., Banyard, A., Ashton, G., Cook, M., Lorigan, P., Wargo, J. A., … Marais, R. (2020). Stroma remodeling and reduced cell division define durable response to PD-1 blockade in melanoma. Nature communications…
FB1	lrp1	Park, J., Shrestha, R., Qiu, C., Kondo, A., Huang, S., Werth, M., Li, M., Barasch, J., & Suszták, K. (2018). Single-cell transcriptomics of the mouse kidney reveals potential cellular targets of kidney disease. Science (New York, N.Y.), 360(6390), 758–763. https://doi.org/10.1126/science.aar2131
FB1	dcn	He, H., Suryawanshi, H., Morozov, P., Gay-Mimbrera, J., Del Duca, E., Kim, H. J., Kameyama, N., Estrada, Y., Der, E., Krueger, J. G., Ruano, J., Tuschl, T., & Guttman-Yassky, E. (2020). Single-cell transcriptome analysis of human skin identifies novel fibroblast subpopulation and enrichment of immune subsets in atopic dermatitis. The Journal of allergy and clinical immunology, 145(6), 1615–1628. …
FB1	col5a1	Ji, Q., Zheng, Y., Zhang, G., Hu, Y., Fan, X., Hou, Y., Wen, L., Li, L., Xu, Y., Wang, Y., & Tang, F. (2019). Single-cell RNA-seq analysis reveals the progression of human osteoarthritis. Annals of the rheumatic diseases, 78(1), 100–110. https://doi.org/10.1136/annrheumdis-2017-212863
FB1	col1a1	Rojahn, T. B., Vorstandlechner, V., Krausgruber, T., Bauer, W. M., Alkon, N., Bangert, C., Thaler, F. M., Sadeghyar, F., Fortelny, N., Gernedl, V., Rindler, K., Elbe-Bürger, A., Bock, C., Mildner, M., & Brunner, P. M. (2020). Single-cell transcriptomics combined with interstitial fluid proteomics defines cell type-specific immune regulation in atopic dermatitis. The Journal of allergy and clinica…
FB1	col6a1	Ye, G., Yang, Q., Lei, X., Zhu, X., Li, F., He, J., Chen, H., Ling, R., Zhang, H., Lin, T., Liang, Z., Liang, Y., Huang, H., Guo, W., Deng, H., Liu, H., Hu, Y., Yu, J., & Li, G. (2020). Nuclear MYH9-induced CTNNB1 transcription, targeted by staurosporin, promotes gastric cancer cell anoikis resistance and metastasis. Theranostics, 10(17), 7545–7560. https://doi.org/10.7150/thno.46001
FB1	scara5	Guo, M., Wang, H., Potter, S. S., Whitsett, J. A., & Xu, Y. (2015). SINCERA: A Pipeline for Single-Cell RNA-Seq Profiling Analysis. PLoS computational biology, 11(11), e1004575. https://doi.org/10.1371/journal.pcbi.1004575
FB1	col6a2	Hughes, T. K., Wadsworth, M. H., 2nd, Gierahn, T. M., Do, T., Weiss, D., Andrade, P. R., Ma, F., de Andrade Silva, B. J., Shao, S., Tsoi, L. C., Ordovas-Montanes, J., Gudjonsson, J. E., Modlin, R. L., Love, J. C., & Shalek, A. K. (2020). Second-Strand Synthesis-Based Massively Parallel scRNA-Seq Reveals Cellular States and Molecular Features of Human Inflammatory Skin Pathologies. Immunity, 53(4)…
FB1	postn	Kalyanasundaram, A., Li, N., Gardner, M. L., Artiga, E. J., Hansen, B. J., Webb, A., Freitas, M. A., Pietrzak, M., Whitson, B. A., Mokadam, N. A., Janssen, P. M. L., Mohler, P. J., & Fedorov, V. V. (2021). Fibroblast-Specific Proteotranscriptomes Reveal Distinct Fibrotic Signatures of Human Sinoatrial Node in Nonfailing and Failing Hearts. Circulation, 144(2), 126–143. https://doi.org/10.1161/CIR…
FB2	antxr1	Galvani, E., Mundra, P. A., Valpione, S., Garcia-Martinez, P., Smith, M., Greenall, J., Thakur, R., Helmink, B., Andrews, M. C., Boon, L., Chester, C., Gremel, G., Hogan, K., Mandal, A., Zeng, K., Banyard, A., Ashton, G., Cook, M., Lorigan, P., Wargo, J. A., … Marais, R. (2020). Stroma remodeling and reduced cell division define durable response to PD-1 blockade in melanoma. Nature communications…
FB2	itga8	Adams, T. S., Schupp, J. C., Poli, S., Ayaub, E. A., Neumark, N., Ahangari, F., Chu, S. G., Raby, B. A., DeIuliis, G., Januszyk, M., Duan, Q., Arnett, H. A., Siddiqui, A., Washko, G. R., Homer, R., Yan, X., Rosas, I. O., & Kaminski, N. (2020). Single-cell RNA-seq reveals ectopic and aberrant lung-resident cell populations in idiopathic pulmonary fibrosis. Science advances, 6(28), eaba1983. https:…
FB2	rspo3	Ge, G., Han, Y., Zhang, J., Li, X., Liu, X., Gong, Y., Lei, Z., Wang, J., Zhu, W., Xu, Y., Peng, Y., Deng, J., Zhang, B., Li, X., Zhou, L., He, H., & Ci, W. (2022). Single-Cell RNA-seq Reveals a Developmental Hierarchy Super-Imposed Over Subclonal Evolution in the Cellular Ecosystem of Prostate Cancer. Advanced science (Weinheim, Baden-Wurttemberg, Germany), 9(15), e2105530. https://doi.org/10.10…
FB2	ednrb	Guo, M., Wang, H., Potter, S. S., Whitsett, J. A., & Xu, Y. (2015). SINCERA: A Pipeline for Single-Cell RNA-Seq Profiling Analysis. PLoS computational biology, 11(11), e1004575. https://doi.org/10.1371/journal.pcbi.1004575
FB2	thbs2	Galvani, E., Mundra, P. A., Valpione, S., Garcia-Martinez, P., Smith, M., Greenall, J., Thakur, R., Helmink, B., Andrews, M. C., Boon, L., Chester, C., Gremel, G., Hogan, K., Mandal, A., Zeng, K., Banyard, A., Ashton, G., Cook, M., Lorigan, P., Wargo, J. A., … Marais, R. (2020). Stroma remodeling and reduced cell division define durable response to PD-1 blockade in melanoma. Nature communications…
FB2	fgf7	Wan, Q., Guo, Z., Caikai, S., Wei, Q., Jia, W., Luo, X., Yang, T., Shi, Y., Gu, X., & Xu, S. (2021). Zhonghua wei zhong bing ji jiu yi xue, 33(4), 421–426. https://doi.org/10.3760/cma.j.cn121430-20201231-00786
FB2	fn1	Theocharidis, G., Baltzis, D., Roustit, M., Tellechea, A., Dangwal, S., Khetani, R. S., Shu, B., Zhao, W., Fu, J., Bhasin, S., Kafanas, A., Hui, D., Sui, S. H., Patsopoulos, N. A., Bhasin, M., & Veves, A. (2020). Integrated Skin Transcriptomics and Serum Multiplex Assays Reveal Novel Mechanisms of Wound Healing in Diabetic Foot Ulcers. Diabetes, 69(10), 2157–2169. https://doi.org/10.2337/db20-0188
FB2	thbs2	Galvani, E., Mundra, P. A., Valpione, S., Garcia-Martinez, P., Smith, M., Greenall, J., Thakur, R., Helmink, B., Andrews, M. C., Boon, L., Chester, C., Gremel, G., Hogan, K., Mandal, A., Zeng, K., Banyard, A., Ashton, G., Cook, M., Lorigan, P., Wargo, J. A., … Marais, R. (2020). Stroma remodeling and reduced cell division define durable response to PD-1 blockade in melanoma. Nature communications…
FB3	antxr1	Galvani, E., Mundra, P. A., Valpione, S., Garcia-Martinez, P., Smith, M., Greenall, J., Thakur, R., Helmink, B., Andrews, M. C., Boon, L., Chester, C., Gremel, G., Hogan, K., Mandal, A., Zeng, K., Banyard, A., Ashton, G., Cook, M., Lorigan, P., Wargo, J. A., … Marais, R. (2020). Stroma remodeling and reduced cell division define durable response to PD-1 blockade in melanoma. Nature communications…
FB3	col11a1	Korosec, A., Frech, S., Gesslbauer, B., Vierhapper, M., Radtke, C., Petzelbauer, P., & Lichtenberger, B. M. (2019). Lineage Identity and Location within the Dermis Determine the Function of Papillary and Reticular Fibroblasts in Human Skin. The Journal of investigative dermatology, 139(2), 342–351. https://doi.org/10.1016/j.jid.2018.07.033
FB3	col5a2	Galvani, E., Mundra, P. A., Valpione, S., Garcia-Martinez, P., Smith, M., Greenall, J., Thakur, R., Helmink, B., Andrews, M. C., Boon, L., Chester, C., Gremel, G., Hogan, K., Mandal, A., Zeng, K., Banyard, A., Ashton, G., Cook, M., Lorigan, P., Wargo, J. A., … Marais, R. (2020). Stroma remodeling and reduced cell division define durable response to PD-1 blockade in melanoma. Nature communications…
FB3	tnc	Pham, T. X., Lee, J., Guan, J., Caporarello, N., Meridew, J. A., Jones, D. L., Tan, Q., Huang, S. K., Tschumperlin, D. J., & Ligresti, G. (2022). Transcriptional analysis of lung fibroblasts identifies PIM1 signaling as a driver of aging-associated persistent fibrosis. JCI insight, 7(6), e153672. https://doi.org/10.1172/jci.insight.153672
FB4	postn	Xu, H., Wang, Z., Yang, H., Zhu, J., & Hu, Z. (2023). Bioinformatics analysis and identification of dysregulated POSTN in the pathogenesis of keloid. International wound journal, 20(5), 1700–1711. https://doi.org/10.1111/iwj.14031
FB4	brinp1	Guo, M., Wang, H., Potter, S. S., Whitsett, J. A., & Xu, Y. (2015). SINCERA: A Pipeline for Single-Cell RNA-Seq Profiling Analysis. PLoS computational biology, 11(11), e1004575. https://doi.org/10.1371/journal.pcbi.1004575
FB4	cald1	Gouin, K. H., 3rd, Ing, N., Plummer, J. T., Rosser, C. J., Ben Cheikh, B., Oh, C., Chen, S. S., Chan, K. S., Furuya, H., Tourtellotte, W. G., Knott, S. R. V., & Theodorescu, D. (2021). An N-Cadherin 2 expressing epithelial cell subpopulation predicts response to surgery, chemotherapy and immunotherapy in bladder cancer. Nature communications, 12(1), 4906. https://doi.org/10.1038/s41467-021-25103-7
EC1	pde2a	Park, J., Shrestha, R., Qiu, C., Kondo, A., Huang, S., Werth, M., Li, M., Barasch, J., & Suszták, K. (2018). Single-cell transcriptomics of the mouse kidney reveals potential cellular targets of kidney disease. Science (New York, N.Y.), 360(6390), 758–763. https://doi.org/10.1126/science.aar2131
EC1	kdr	De Smedt, J., van Os, E. A., Talon, I., Ghosh, S., Toprakhisar, B., Furtado Madeiro Da Costa, R., Zaunz, S., Vazquez, M. A., Boon, R., Baatsen, P., Smout, A., Verhulst, S., van Grunsven, L. A., & Verfaillie, C. M. (2021). PU.1 drives specification of pluripotent stem cell-derived endothelial cells to LSEC-like cells. Cell death & disease, 12(1), 84. https://doi.org/10.1038/s41419-020-03356-2
EC1	fgd5	Park, J., Shrestha, R., Qiu, C., Kondo, A., Huang, S., Werth, M., Li, M., Barasch, J., & Suszták, K. (2018). Single-cell transcriptomics of the mouse kidney reveals potential cellular targets of kidney disease. Science (New York, N.Y.), 360(6390), 758–763. https://doi.org/10.1126/science.aar2131
EC1	ptprb	Uyar, O., Dominguez, J. M., Bordeleau, M., Lapeyre, L., Ibáñez, F. G., Vallières, L., Tremblay, M. E., Corbeil, J., & Boivin, G. (2022). Single-cell transcriptomics of the ventral posterolateral nucleus-enriched thalamic regions from HSV-1-infected mice reveal a novel microglia/microglia-like transcriptional response. Journal of neuroinflammation, 19(1), 81. https://doi.org/10.1186/s12974-022-024…
EC1	prox1	Wang, S., Yao, X., Ma, S., Ping, Y., Fan, Y., Sun, S., He, Z., Shi, Y., Sun, L., Xiao, S., Song, M., Cai, J., Li, J., Tang, R., Zhao, L., Wang, C., Wang, Q., Zhao, L., Hu, H., Liu, X., … Bian, X. W. (2021). A single-cell transcriptomic landscape of the lungs of patients with COVID-19. Nature cell biology, 23(12), 1314–1328. https://doi.org/10.1038/s41556-021-00796-6
EC1	exoc3l2	Park, J., Shrestha, R., Qiu, C., Kondo, A., Huang, S., Werth, M., Li, M., Barasch, J., & Suszták, K. (2018). Single-cell transcriptomics of the mouse kidney reveals potential cellular targets of kidney disease. Science (New York, N.Y.), 360(6390), 758–763. https://doi.org/10.1126/science.aar2131
EC1	stab2	Koch, P. S., Lee, K. H., Goerdt, S., & Augustin, H. G. (2021). Angiodiversity and organotypic functions of sinusoidal endothelial cells. Angiogenesis, 24(2), 289–310. https://doi.org/10.1007/s10456-021-09780-y
EC1	vwf	Volz, A. C., Huber, B., Schwandt, A. M., & Kluger, P. J. (2017). EGF and hydrocortisone as critical factors for the co-culture of adipogenic differentiated ASCs and endothelial cells. Differentiation; research in biological diversity, 95, 21–30. https://doi.org/10.1016/j.diff.2017.01.002
EC1	znf521	Li, L., Dong, J., Yan, L., Yong, J., Liu, X., Hu, Y., Fan, X., Wu, X., Guo, H., Wang, X., Zhu, X., Li, R., Yan, J., Wei, Y., Zhao, Y., Wang, W., Ren, Y., Yuan, P., Yan, Z., Hu, B., … Qiao, J. (2017). Single-Cell RNA-Seq Analysis Maps Development of Human Germline Cells and Gonadal Niche Interactions. Cell stem cell, 20(6), 858–873.e4. https://doi.org/10.1016/j.stem.2017.03.007
EC1	flt4	Lajmi, Y., Loeuillet, L., Petrilli, G., Egloff, C., Nectoux, J., Molac, C., Roux, N., Pannier, E., Achaiaa, A., Arkoub, Z. A., Chuon, S., Coussement, A., Dupont, J. M., Malan, V., Spaggiari, E., Razavi, F., Amiel, J., Bessières, B., Grotto, S., & Attié-Bitach, T. (2023). Two novel variations p.(Ser1275Thr) and p.(Ser1275Arg) in FLT4 causing prenatal hereditary lymphedema type 1. Birth defects res…
EC2	ptprb	Uyar, O., Dominguez, J. M., Bordeleau, M., Lapeyre, L., Ibáñez, F. G., Vallières, L., Tremblay, M. E., Corbeil, J., & Boivin, G. (2022). Single-cell transcriptomics of the ventral posterolateral nucleus-enriched thalamic regions from HSV-1-infected mice reveal a novel microglia/microglia-like transcriptional response. Journal of neuroinflammation, 19(1), 81. https://doi.org/10.1186/s12974-022-024…
EC2	flt1	Mathys, H., Davila-Velderrain, J., Peng, Z., Gao, F., Mohammadi, S., Young, J. Z., Menon, M., He, L., Abdurrob, F., Jiang, X., Martorell, A. J., Ransohoff, R. M., Hafler, B. P., Bennett, D. A., Kellis, M., & Tsai, L. H. (2019). Single-cell transcriptomic analysis of Alzheimer's disease. Nature, 570(7761), 332–337. https://doi.org/10.1038/s41586-019-1195-2
EC2	abcg2	Cai, H. Q., Catts, V. S., Webster, M. J., Galletly, C., Liu, D., O'Donnell, M., Weickert, T. W., & Weickert, C. S. (2020). Increased macrophages and changed brain endothelial cell gene expression in the frontal cortex of people with schizophrenia displaying inflammation. Molecular psychiatry, 25(4), 761–775. https://doi.org/10.1038/s41380-018-0235-x
EC2	mmrn2	Park, J., Shrestha, R., Qiu, C., Kondo, A., Huang, S., Werth, M., Li, M., Barasch, J., & Suszták, K. (2018). Single-cell transcriptomics of the mouse kidney reveals potential cellular targets of kidney disease. Science (New York, N.Y.), 360(6390), 758–763. https://doi.org/10.1126/science.aar2131
EC2	sema3g	Young, M. D., Mitchell, T. J., Vieira Braga, F. A., Tran, M. G. B., Stewart, B. J., Ferdinand, J. R., Collord, G., Botting, R. A., Popescu, D. M., Loudon, K. W., Vento-Tormo, R., Stephenson, E., Cagan, A., Farndon, S. J., Del Castillo Velasco-Herrera, M., Guzzo, C., Richoz, N., Mamanova, L., Aho, T., Armitage, J. N., … Behjati, S. (2018). Single-cell transcriptomes from human kidneys reveal the c…
EC2	ldb2	Li, L., Dong, J., Yan, L., Yong, J., Liu, X., Hu, Y., Fan, X., Wu, X., Guo, H., Wang, X., Zhu, X., Li, R., Yan, J., Wei, Y., Zhao, Y., Wang, W., Ren, Y., Yuan, P., Yan, Z., Hu, B., … Qiao, J. (2017). Single-Cell RNA-Seq Analysis Maps Development of Human Germline Cells and Gonadal Niche Interactions. Cell stem cell, 20(6), 858–873.e4. https://doi.org/10.1016/j.stem.2017.03.007
EC2	arhgap31	Guo, M., Wang, H., Potter, S. S., Whitsett, J. A., & Xu, Y. (2015). SINCERA: A Pipeline for Single-Cell RNA-Seq Profiling Analysis. PLoS computational biology, 11(11), e1004575. https://doi.org/10.1371/journal.pcbi.1004575
EC2	cdh5	Gao, Y., Yao, X., Zhai, Y., Li, L., Li, H., Sun, X., Yu, P., Xue, T., Li, Y., & Hu, Y. (2021). Single cell transcriptional zonation of human psoriasis skin identifies an alternative immunoregulatory axis conducted by skin resident cells. Cell death & disease, 12(5), 450. https://doi.org/10.1038/s41419-021-03724-6
SC	fer1l6	Gao, S., Yan, L., Wang, R., Li, J., Yong, J., Zhou, X., Wei, Y., Wu, X., Wang, X., Fan, X., Yan, J., Zhi, X., Gao, Y., Guo, H., Jin, X., Wang, W., Mao, Y., Wang, F., Wen, L., Fu, W., … Tang, F. (2018). Tracing the temporal-spatial transcriptome landscapes of the human fetal digestive tract using single-cell RNA-sequencing. Nature cell biology, 20(6), 721–734. https://doi.org/10.1038/s41556-018-01…
SC	muc5b	Habermann, A. C., Gutierrez, A. J., Bui, L. T., Yahn, S. L., Winters, N. I., Calvi, C. L., Peter, L., Chung, M. I., Taylor, C. J., Jetter, C., Raju, L., Roberson, J., Ding, G., Wood, L., Sucre, J. M. S., Richmond, B. W., Serezani, A. P., McDonnell, W. J., Mallal, S. B., Bacchetta, M. J., … Kropski, J. A. (2020). Single-cell RNA sequencing reveals profibrotic roles of distinct epithelial and mesen…
SC	muc5ac	Jackson, N. D., Everman, J. L., Chioccioli, M., Feriani, L., Goldfarbmuren, K. C., Sajuthi, S. P., Rios, C. L., Powell, R., Armstrong, M., Gomez, J., Michel, C., Eng, C., Oh, S. S., Rodriguez-Santana, J., Cicuta, P., Reisdorph, N., Burchard, E. G., & Seibold, M. A. (2020). Single-Cell and Population Transcriptomics Reveal Pan-epithelial Remodeling in Type 2-High Asthma. Cell reports, 32(1), 10787…
SC	fcgbp	Plasschaert, L. W., Žilionis, R., Choo-Wing, R., Savova, V., Knehr, J., Roma, G., Klein, A. M., & Jaffe, A. B. (2018). A single-cell atlas of the airway epithelium reveals the CFTR-rich pulmonary ionocyte. Nature, 560(7718), 377–381. https://doi.org/10.1038/s41586-018-0394-6
SC	spdef	Duclos, G. E., Teixeira, V. H., Autissier, P., Gesthalter, Y. B., Reinders-Luinge, M. A., Terrano, R., Dumas, Y. M., Liu, G., Mazzilli, S. A., Brandsma, C. A., van den Berge, M., Janes, S. M., Timens, W., Lenburg, M. E., Spira, A., Campbell, J. D., & Beane, J. (2019). Characterizing smoking-induced transcriptional heterogeneity in the human bronchial epithelium at single-cell resolution. Science …
SC	agr2	Plasschaert, L. W., Žilionis, R., Choo-Wing, R., Savova, V., Knehr, J., Roma, G., Klein, A. M., & Jaffe, A. B. (2018). A single-cell atlas of the airway epithelium reveals the CFTR-rich pulmonary ionocyte. Nature, 560(7718), 377–381. https://doi.org/10.1038/s41586-018-0394-6
SC	rasef	Gao, S., Yan, L., Wang, R., Li, J., Yong, J., Zhou, X., Wei, Y., Wu, X., Wang, X., Fan, X., Yan, J., Zhi, X., Gao, Y., Guo, H., Jin, X., Wang, W., Mao, Y., Wang, F., Wen, L., Fu, W., … Tang, F. (2018). Tracing the temporal-spatial transcriptome landscapes of the human fetal digestive tract using single-cell RNA-sequencing. Nature cell biology, 20(6), 721–734. https://doi.org/10.1038/s41556-018-01…
SC	sytl2	Plasschaert, L. W., Žilionis, R., Choo-Wing, R., Savova, V., Knehr, J., Roma, G., Klein, A. M., & Jaffe, A. B. (2018). A single-cell atlas of the airway epithelium reveals the CFTR-rich pulmonary ionocyte. Nature, 560(7718), 377–381. https://doi.org/10.1038/s41586-018-0394-6
GC	syt7	Gao, S., Yan, L., Wang, R., Li, J., Yong, J., Zhou, X., Wei, Y., Wu, X., Wang, X., Fan, X., Yan, J., Zhi, X., Gao, Y., Guo, H., Jin, X., Wang, W., Mao, Y., Wang, F., Wen, L., Fu, W., … Tang, F. (2018). Tracing the temporal-spatial transcriptome landscapes of the human fetal digestive tract using single-cell RNA-sequencing. Nature cell biology, 20(6), 721–734. https://doi.org/10.1038/s41556-018-01…
MIC	phactr1	Adam, M., Potter, A. S., & Potter, S. S. (2017). Psychrophilic proteases dramatically reduce single-cell RNA-seq artifacts: a molecular atlas of kidney development. Development (Cambridge, England), 144(19), 3625–3632. https://doi.org/10.1242/dev.151142
MIC	ccdc88a	Li, L., Dong, J., Yan, L., Yong, J., Liu, X., Hu, Y., Fan, X., Wu, X., Guo, H., Wang, X., Zhu, X., Li, R., Yan, J., Wei, Y., Zhao, Y., Wang, W., Ren, Y., Yuan, P., Yan, Z., Hu, B., … Qiao, J. (2017). Single-Cell RNA-Seq Analysis Maps Development of Human Germline Cells and Gonadal Niche Interactions. Cell stem cell, 20(6), 858–873.e4. https://doi.org/10.1016/j.stem.2017.03.007
MIC	fyb1	Zhong, S., Zhang, S., Fan, X., Wu, Q., Yan, L., Dong, J., Zhang, H., Li, L., Sun, L., Pan, N., Xu, X., Tang, F., Zhang, J., Qiao, J., & Wang, X. (2018). A single-cell RNA-seq survey of the developmental landscape of the human prefrontal cortex. Nature, 555(7697), 524–528. https://doi.org/10.1038/nature25980
MIC	dock2	Suvilesh, K. N., Nussbaum, Y. I., Radhakrishnan, V., Manjunath, Y., Avella, D. M., Staveley-O'Carroll, K. F., Kimchi, E. T., Chaudhuri, A. A., Shyu, C. R., Li, G., Pantel, K., Warren, W. C., Mitchem, J. B., & Kaifi, J. T. (2022). Tumorigenic circulating tumor cells from xenograft mouse models of non-metastatic NSCLC patients reveal distinct single cell heterogeneity and drug responses. Molecular …
MIC	pag1	Zhong, S., Zhang, S., Fan, X., Wu, Q., Yan, L., Dong, J., Zhang, H., Li, L., Sun, L., Pan, N., Xu, X., Tang, F., Zhang, J., Qiao, J., & Wang, X. (2018). A single-cell RNA-seq survey of the developmental landscape of the human prefrontal cortex. Nature, 555(7697), 524–528. https://doi.org/10.1038/nature25980
Mφ/Mon	tfec	Petitprez, F., de Reyniès, A., Keung, E. Z., Chen, T. W., Sun, C. M., Calderaro, J., Jeng, Y. M., Hsiao, L. P., Lacroix, L., Bougoüin, A., Moreira, M., Lacroix, G., Natario, I., Adam, J., Lucchesi, C., Laizet, Y. H., Toulmonde, M., Burgess, M. A., Bolejack, V., Reinke, D., … Fridman, W. H. (2020). B cells are associated with survival and immunotherapy response in sarcoma. Nature, 577(7791), 556–5…
Mφ/Mon	marco	He, D., Wang, D., Lu, P., Yang, N., Xue, Z., Zhu, X., Zhang, P., & Fan, G. (2021). Single-cell RNA sequencing reveals heterogeneous tumor and immune cell populations in early-stage lung adenocarcinomas harboring EGFR mutations. Oncogene, 40(2), 355–368. https://doi.org/10.1038/s41388-020-01528-0
Mφ/Mon	csf1r	Yost, K. E., Satpathy, A. T., Wells, D. K., Qi, Y., Wang, C., Kageyama, R., McNamara, K. L., Granja, J. M., Sarin, K. Y., Brown, R. A., Gupta, R. K., Curtis, C., Bucktrout, S. L., Davis, M. M., Chang, A. L. S., & Chang, H. Y. (2019). Clonal replacement of tumor-specific T cells following PD-1 blockade. Nature medicine, 25(8), 1251–1259. https://doi.org/10.1038/s41591-019-0522-3
Mφ/Mon	siglec1	Cui, C., Xu, C., Yang, W., Chi, Z., Sheng, X., Si, L., Xie, Y., Yu, J., Wang, S., Yu, R., Guo, J., & Kong, Y. (2021). Ratio of the interferon-γ signature to the immunosuppression signature predicts anti-PD-1 therapy response in melanoma. NPJ genomic medicine, 6(1), 7. https://doi.org/10.1038/s41525-021-00169-w
Mφ/Mon	slc2a6	Young, M. D., Mitchell, T. J., Vieira Braga, F. A., Tran, M. G. B., Stewart, B. J., Ferdinand, J. R., Collord, G., Botting, R. A., Popescu, D. M., Loudon, K. W., Vento-Tormo, R., Stephenson, E., Cagan, A., Farndon, S. J., Del Castillo Velasco-Herrera, M., Guzzo, C., Richoz, N., Mamanova, L., Aho, T., Armitage, J. N., … Behjati, S. (2018). Single-cell transcriptomes from human kidneys reveal the c…
NEU	mmp9	Young, M. D., Mitchell, T. J., Vieira Braga, F. A., Tran, M. G. B., Stewart, B. J., Ferdinand, J. R., Collord, G., Botting, R. A., Popescu, D. M., Loudon, K. W., Vento-Tormo, R., Stephenson, E., Cagan, A., Farndon, S. J., Del Castillo Velasco-Herrera, M., Guzzo, C., Richoz, N., Mamanova, L., Aho, T., Armitage, J. N., … Behjati, S. (2018). Single-cell transcriptomes from human kidneys reveal the c…
NEU	adam8	Park, J., Shrestha, R., Qiu, C., Kondo, A., Huang, S., Werth, M., Li, M., Barasch, J., & Suszták, K. (2018). Single-cell transcriptomics of the mouse kidney reveals potential cellular targets of kidney disease. Science (New York, N.Y.), 360(6390), 758–763. https://doi.org/10.1126/science.aar2131
NEU	ifitm3	Balzer, M. S., Rohacs, T., & Susztak, K. (2022). How Many Cell Types Are in the Kidney and What Do They Do?. Annual review of physiology, 84, 507–531. https://doi.org/10.1146/annurev-physiol-052521-121841
NEU	cybb	Giladi, A., Paul, F., Herzog, Y., Lubling, Y., Weiner, A., Yofe, I., Jaitin, D., Cabezas-Wallscheid, N., Dress, R., Ginhoux, F., Trumpp, A., Tanay, A., & Amit, I. (2018). Single-cell characterization of haematopoietic progenitors and their trajectories in homeostasis and perturbed haematopoiesis. Nature cell biology, 20(7), 836–846. https://doi.org/10.1038/s41556-018-0121-4
NEU	ncf4	Trimaglio, G., Tilkin-Mariamé, A. F., Feliu, V., Lauzéral-Vizcaino, F., Tosolini, M., Valle, C., Ayyoub, M., Neyrolles, O., Vergnolle, N., Rombouts, Y., & Devaud, C. (2020). Colon-specific immune microenvironment regulates cancer progression versus rejection. Oncoimmunology, 9(1), 1790125. https://doi.org/10.1080/2162402X.2020.1790125
MYC	eomes	Wang, L., Li, Z., Sievert, D., Smith, D. E. C., Mendes, M. I., Chen, D. Y., Stanley, V., Ghosh, S., Wang, Y., Kara, M., Aslanger, A. D., Rosti, R. O., Houlden, H., Salomons, G. S., & Gleeson, J. G. (2020). Loss of NARS1 impairs progenitor proliferation in cortical brain organoids and leads to microcephaly. Nature communications, 11(1), 4038. https://doi.org/10.1038/s41467-020-17454-4
MYC	lamp1	Zhong, S., Zhang, S., Fan, X., Wu, Q., Yan, L., Dong, J., Zhang, H., Li, L., Sun, L., Pan, N., Xu, X., Tang, F., Zhang, J., Qiao, J., & Wang, X. (2018). A single-cell RNA-seq survey of the developmental landscape of the human prefrontal cortex. Nature, 555(7697), 524–528. https://doi.org/10.1038/nature25980
MYC	mctp1	Zhou, F., Li, X., Wang, W., Zhu, P., Zhou, J., He, W., Ding, M., Xiong, F., Zheng, X., Li, Z., Ni, Y., Mu, X., Wen, L., Cheng, T., Lan, Y., Yuan, W., Tang, F., & Liu, B. (2016). Tracing haematopoietic stem cell formation at single-cell resolution. Nature, 533(7604), 487–492. https://doi.org/10.1038/nature17997
MYC	me1	Witkowski, M. T., Dolgalev, I., Evensen, N. A., Ma, C., Chambers, T., Roberts, K. G., Sreeram, S., Dai, Y., Tikhonova, A. N., Lasry, A., Qu, C., Pei, D., Cheng, C., Robbins, G. A., Pierro, J., Selvaraj, S., Mezzano, V., Daves, M., Lupo, P. J., Scheurer, M. E., … Aifantis, I. (2020). Extensive Remodeling of the Immune Microenvironment in B Cell Acute Lymphoblastic Leukemia. Cancer cell, 37(6), 867…
MYC	ctss	Oláh, V. J., Lukacsovich, D., Winterer, J., Arszovszki, A., Lőrincz, A., Nusser, Z., Földy, C., & Szabadics, J. (2020). Functional specification of CCK+ interneurons by alternative isoforms of Kv4.3 auxiliary subunits. eLife, 9, e58515. https://doi.org/10.7554/eLife.58515
DC	shtn1	Villani, A. C., Satija, R., Reynolds, G., Sarkizova, S., Shekhar, K., Fletcher, J., Griesbeck, M., Butler, A., Zheng, S., Lazo, S., Jardine, L., Dixon, D., Stephenson, E., Nilsson, E., Grundberg, I., McDonald, D., Filby, A., Li, W., De Jager, P. L., Rozenblatt-Rosen, O., … Hacohen, N. (2017). Single-cell RNA-seq reveals new types of human blood dendritic cells, monocytes, and progenitors. Science…
DC	znf366	Villani, A. C., Satija, R., Reynolds, G., Sarkizova, S., Shekhar, K., Fletcher, J., Griesbeck, M., Butler, A., Zheng, S., Lazo, S., Jardine, L., Dixon, D., Stephenson, E., Nilsson, E., Grundberg, I., McDonald, D., Filby, A., Li, W., De Jager, P. L., Rozenblatt-Rosen, O., … Hacohen, N. (2017). Single-cell RNA-seq reveals new types of human blood dendritic cells, monocytes, and progenitors. Science…
DC	flt3	Hua, X., Hu, G., Hu, Q., Chang, Y., Hu, Y., Gao, L., Chen, X., Yang, P. C., Zhang, Y., Li, M., & Song, J. (2020). Single-Cell RNA Sequencing to Dissect the Immunological Network of Autoimmune Myocarditis. Circulation, 142(4), 384–400. https://doi.org/10.1161/CIRCULATIONAHA.119.043545
DC	irf4	Suvilesh, K. N., Nussbaum, Y. I., Radhakrishnan, V., Manjunath, Y., Avella, D. M., Staveley-O'Carroll, K. F., Kimchi, E. T., Chaudhuri, A. A., Shyu, C. R., Li, G., Pantel, K., Warren, W. C., Mitchem, J. B., & Kaifi, J. T. (2022). Tumorigenic circulating tumor cells from xenograft mouse models of non-metastatic NSCLC patients reveal distinct single cell heterogeneity and drug responses. Molecular …
DC	clnk	Villani, A. C., Satija, R., Reynolds, G., Sarkizova, S., Shekhar, K., Fletcher, J., Griesbeck, M., Butler, A., Zheng, S., Lazo, S., Jardine, L., Dixon, D., Stephenson, E., Nilsson, E., Grundberg, I., McDonald, D., Filby, A., Li, W., De Jager, P. L., Rozenblatt-Rosen, O., … Hacohen, N. (2017). Single-cell RNA-seq reveals new types of human blood dendritic cells, monocytes, and progenitors. Science…
DC	tiam1	Villani, A. C., Satija, R., Reynolds, G., Sarkizova, S., Shekhar, K., Fletcher, J., Griesbeck, M., Butler, A., Zheng, S., Lazo, S., Jardine, L., Dixon, D., Stephenson, E., Nilsson, E., Grundberg, I., McDonald, D., Filby, A., Li, W., De Jager, P. L., Rozenblatt-Rosen, O., … Hacohen, N. (2017). Single-cell RNA-seq reveals new types of human blood dendritic cells, monocytes, and progenitors. Science…
DC	tbc1d9	Villani, A. C., Satija, R., Reynolds, G., Sarkizova, S., Shekhar, K., Fletcher, J., Griesbeck, M., Butler, A., Zheng, S., Lazo, S., Jardine, L., Dixon, D., Stephenson, E., Nilsson, E., Grundberg, I., McDonald, D., Filby, A., Li, W., De Jager, P. L., Rozenblatt-Rosen, O., … Hacohen, N. (2017). Single-cell RNA-seq reveals new types of human blood dendritic cells, monocytes, and progenitors. Science…
T cell-1	satb1	Zheng, C., Zheng, L., Yoo, J. K., Guo, H., Zhang, Y., Guo, X., Kang, B., Hu, R., Huang, J. Y., Zhang, Q., Liu, Z., Dong, M., Hu, X., Ouyang, W., Peng, J., & Zhang, Z. (2017). Landscape of Infiltrating T Cells in Liver Cancer Revealed by Single-Cell Sequencing. Cell, 169(7), 1342–1356.e16. https://doi.org/10.1016/j.cell.2017.05.035
T cell-1	lck	Cai, Y., Dai, Y., Wang, Y., Yang, Q., Guo, J., Wei, C., Chen, W., Huang, H., Zhu, J., Zhang, C., Zheng, W., Wen, Z., Liu, H., Zhang, M., Xing, S., Jin, Q., Feng, C. G., & Chen, X. (2020). Single-cell transcriptomics of blood reveals a natural killer cell subset depletion in tuberculosis. EBioMedicine, 53, 102686. https://doi.org/10.1016/j.ebiom.2020.102686
T cell-1	tox	Hou, W., Ji, Z., Ji, H., & Hicks, S. C. (2020). A systematic evaluation of single-cell RNA-sequencing imputation methods. Genome biology, 21(1), 218. https://doi.org/10.1186/s13059-020-02132-x
T cell-1	ddx52	Young, M. D., Mitchell, T. J., Vieira Braga, F. A., Tran, M. G. B., Stewart, B. J., Ferdinand, J. R., Collord, G., Botting, R. A., Popescu, D. M., Loudon, K. W., Vento-Tormo, R., Stephenson, E., Cagan, A., Farndon, S. J., Del Castillo Velasco-Herrera, M., Guzzo, C., Richoz, N., Mamanova, L., Aho, T., Armitage, J. N., … Behjati, S. (2018). Single-cell transcriptomes from human kidneys reveal the c…
T cell-2	itgb3	Mao, X., Xu, J., Wang, W., Liang, C., Hua, J., Liu, J., Zhang, B., Meng, Q., Yu, X., & Shi, S. (2021). Crosstalk between cancer-associated fibroblasts and immune cells in the tumor microenvironment: new findings and future perspectives. Molecular cancer, 20(1), 131. https://doi.org/10.1186/s12943-021-01428-1
T cell-2	ptprs	Villani, A. C., Satija, R., Reynolds, G., Sarkizova, S., Shekhar, K., Fletcher, J., Griesbeck, M., Butler, A., Zheng, S., Lazo, S., Jardine, L., Dixon, D., Stephenson, E., Nilsson, E., Grundberg, I., McDonald, D., Filby, A., Li, W., De Jager, P. L., Rozenblatt-Rosen, O., … Hacohen, N. (2017). Single-cell RNA-seq reveals new types of human blood dendritic cells, monocytes, and progenitors. Science…
T cell-2	dmbt1	Grün, D., Lyubimova, A., Kester, L., Wiebrands, K., Basak, O., Sasaki, N., Clevers, H., & van Oudenaarden, A. (2015). Single-cell messenger RNA sequencing reveals rare intestinal cell types. Nature, 525(7568), 251–255. https://doi.org/10.1038/nature14966
T cell-2	angpt2	Plasschaert, L. W., Žilionis, R., Choo-Wing, R., Savova, V., Knehr, J., Roma, G., Klein, A. M., & Jaffe, A. B. (2018). A single-cell atlas of the airway epithelium reveals the CFTR-rich pulmonary ionocyte. Nature, 560(7718), 377–381. https://doi.org/10.1038/s41586-018-0394-6
B cell	igkv4-1	Young, M. D., Mitchell, T. J., Vieira Braga, F. A., Tran, M. G. B., Stewart, B. J., Ferdinand, J. R., Collord, G., Botting, R. A., Popescu, D. M., Loudon, K. W., Vento-Tormo, R., Stephenson, E., Cagan, A., Farndon, S. J., Del Castillo Velasco-Herrera, M., Guzzo, C., Richoz, N., Mamanova, L., Aho, T., Armitage, J. N., … Behjati, S. (2018). Single-cell transcriptomes from human kidneys reveal the c…
B cell	igll5	Kester, L., Seinstra, D., van Rossum, A. G. J., Vennin, C., Hoogstraat, M., van der Velden, D., Opdam, M., van Werkhoven, E., Hahn, K., Nederlof, I., Lips, E. H., Mandjes, I. A. M., van Leeuwen-Stok, A. E., Canisius, S., van Tinteren, H., Imholz, A. L. T., Portielje, J. E. A., Bos, M. E. M. M., Bakker, S. D., Rutgers, E. J., … van Rheenen, J. (2022). Differential Survival and Therapy Benefit of P…
B cell	pax5	Torlakovic, E., Torlakovic, G., Nguyen, P. L., Brunning, R. D., & Delabie, J. (2002). The value of anti-pax-5 immunostaining in routinely fixed and paraffin-embedded sections: a novel pan pre-B and B-cell marker. The American journal of surgical pathology, 26(10), 1343–1350. https://doi.org/10.1097/00000478-200210000-00011
B cell	igkc	Young, M. D., Mitchell, T. J., Vieira Braga, F. A., Tran, M. G. B., Stewart, B. J., Ferdinand, J. R., Collord, G., Botting, R. A., Popescu, D. M., Loudon, K. W., Vento-Tormo, R., Stephenson, E., Cagan, A., Farndon, S. J., Del Castillo Velasco-Herrera, M., Guzzo, C., Richoz, N., Mamanova, L., Aho, T., Armitage, J. N., … Behjati, S. (2018). Single-cell transcriptomes from human kidneys reveal the c…
B cell	igkv3-15	Young, M. D., Mitchell, T. J., Vieira Braga, F. A., Tran, M. G. B., Stewart, B. J., Ferdinand, J. R., Collord, G., Botting, R. A., Popescu, D. M., Loudon, K. W., Vento-Tormo, R., Stephenson, E., Cagan, A., Farndon, S. J., Del Castillo Velasco-Herrera, M., Guzzo, C., Richoz, N., Mamanova, L., Aho, T., Armitage, J. N., … Behjati, S. (2018). Single-cell transcriptomes from human kidneys reveal the c…
B cell	cd22	Uhlen, M., Karlsson, M. J., Zhong, W., Tebani, A., Pou, C., Mikes, J., Lakshmikanth, T., Forsström, B., Edfors, F., Odeberg, J., Mardinoglu, A., Zhang, C., von Feilitzen, K., Mulder, J., Sjöstedt, E., Hober, A., Oksvold, P., Zwahlen, M., Ponten, F., Lindskog, C., … Brodin, P. (2019). A genome-wide transcriptomic analysis of protein-coding genes in human blood cells. Science (New York, N.Y.), 366(…
NDC	kcnma1	Shrestha, B. R., Chia, C., Wu, L., Kujawa, S. G., Liberman, M. C., & Goodrich, L. V. (2018). Sensory Neuron Diversity in the Inner Ear Is Shaped by Activity. Cell, 174(5), 1229–1246.e17. https://doi.org/10.1016/j.cell.2018.07.007
NDC	pclo	Plasschaert, L. W., Žilionis, R., Choo-Wing, R., Savova, V., Knehr, J., Roma, G., Klein, A. M., & Jaffe, A. B. (2018). A single-cell atlas of the airway epithelium reveals the CFTR-rich pulmonary ionocyte. Nature, 560(7718), 377–381. https://doi.org/10.1038/s41586-018-0394-6
NDC	cabp1	Shrestha, B. R., Chia, C., Wu, L., Kujawa, S. G., Liberman, M. C., & Goodrich, L. V. (2018). Sensory Neuron Diversity in the Inner Ear Is Shaped by Activity. Cell, 174(5), 1229–1246.e17. https://doi.org/10.1016/j.cell.2018.07.007
NDC	sphkap	Huang, M., Modeste, E., Dammer, E., Merino, P., Taylor, G., Duong, D. M., Deng, Q., Holler, C. J., Gearing, M., Dickson, D., Seyfried, N. T., & Kukar, T. (2020). Network analysis of the progranulin-deficient mouse brain proteome reveals pathogenic mechanisms shared in human frontotemporal dementia caused by GRN mutations. Acta neuropathologica communications, 8(1), 163. https://doi.org/10.1186/s4…
NDC	erc2	Nagaeva, E., Zubarev, I., Bengtsson Gonzales, C., Forss, M., Nikouei, K., de Miguel, E., Elsilä, L., Linden, A. M., Hjerling-Leffler, J., Augustine, G. J., & Korpi, E. R. (2020). Heterogeneous somatostatin-expressing neuron population in mouse ventral tegmental area. eLife, 9, e59328. https://doi.org/10.7554/eLife.59328
NDC	rem2	Huang, M., Modeste, E., Dammer, E., Merino, P., Taylor, G., Duong, D. M., Deng, Q., Holler, C. J., Gearing, M., Dickson, D., Seyfried, N. T., & Kukar, T. (2020). Network analysis of the progranulin-deficient mouse brain proteome reveals pathogenic mechanisms shared in human frontotemporal dementia caused by GRN mutations. Acta neuropathologica communications, 8(1), 163. https://doi.org/10.1186/s4…
NDC	cib2	Plasschaert, L. W., Žilionis, R., Choo-Wing, R., Savova, V., Knehr, J., Roma, G., Klein, A. M., & Jaffe, A. B. (2018). A single-cell atlas of the airway epithelium reveals the CFTR-rich pulmonary ionocyte. Nature, 560(7718), 377–381. https://doi.org/10.1038/s41586-018-0394-6
NDC	rimbp2	Haber, A. L., Biton, M., Rogel, N., Herbst, R. H., Shekhar, K., Smillie, C., Burgin, G., Delorey, T. M., Howitt, M. R., Katz, Y., Tirosh, I., Beyaz, S., Dionne, D., Zhang, M., Raychowdhury, R., Garrett, W. S., Rozenblatt-Rosen, O., Shi, H. N., Yilmaz, O., Xavier, R. J., … Regev, A. (2017). A single-cell survey of the small intestinal epithelium. Nature, 551(7680), 333–339. https://doi.org/10.1038…
NDC	kif1a	Plasschaert, L. W., Žilionis, R., Choo-Wing, R., Savova, V., Knehr, J., Roma, G., Klein, A. M., & Jaffe, A. B. (2018). A single-cell atlas of the airway epithelium reveals the CFTR-rich pulmonary ionocyte. Nature, 560(7718), 377–381. https://doi.org/10.1038/s41586-018-0394-6
NC	kcnma1	Shrestha, B. R., Chia, C., Wu, L., Kujawa, S. G., Liberman, M. C., & Goodrich, L. V. (2018). Sensory Neuron Diversity in the Inner Ear Is Shaped by Activity. Cell, 174(5), 1229–1246.e17. https://doi.org/10.1016/j.cell.2018.07.007
NC	kcnd3	Zanni, G., Hsiao, C. T., Fu, S. J., Tang, C. Y., Capuano, A., Bosco, L., Graziola, F., Bellacchio, E., Servidei, S., Primiano, G., Soong, B. W., & Jeng, C. J. (2021). Novel KCND3 Variant Underlying Nonprogressive Congenital Ataxia or SCA19/22 Disrupt KV4.3 Protein Expression and K+ Currents with Variable Effects on Channel Properties. International journal of molecular sciences, 22(9), 4986. http…
NC	pcdh9	Xiao, X., Zheng, F., Chang, H., Ma, Y., Yao, Y. G., Luo, X. J., & Li, M. (2018). The Gene Encoding Protocadherin 9 (PCDH9), a Novel Risk Factor for Major Depressive Disorder. Neuropsychopharmacology : official publication of the American College of Neuropsychopharmacology, 43(5), 1128–1137. https://doi.org/10.1038/npp.2017.241
NC	cacna2d1	Zhang, Q., Ma, C., Chin, L. S., & Li, L. (2020). Integrative glycoproteomics reveals protein N-glycosylation aberrations and glycoproteomic network alterations in Alzheimer's disease. Science advances, 6(40), eabc5802. https://doi.org/10.1126/sciadv.abc5802
NC	cpne5	Huang, M., Modeste, E., Dammer, E., Merino, P., Taylor, G., Duong, D. M., Deng, Q., Holler, C. J., Gearing, M., Dickson, D., Seyfried, N. T., & Kukar, T. (2020). Network analysis of the progranulin-deficient mouse brain proteome reveals pathogenic mechanisms shared in human frontotemporal dementia caused by GRN mutations. Acta neuropathologica communications, 8(1), 163. https://doi.org/10.1186/s4…
NC	pex5l	Plasschaert, L. W., Žilionis, R., Choo-Wing, R., Savova, V., Knehr, J., Roma, G., Klein, A. M., & Jaffe, A. B. (2018). A single-cell atlas of the airway epithelium reveals the CFTR-rich pulmonary ionocyte. Nature, 560(7718), 377–381. https://doi.org/10.1038/s41586-018-0394-6
NC	stk32b	Lake, B. B., Ai, R., Kaeser, G. E., Salathia, N. S., Yung, Y. C., Liu, R., Wildberg, A., Gao, D., Fung, H. L., Chen, S., Vijayaraghavan, R., Wong, J., Chen, A., Sheng, X., Kaper, F., Shen, R., Ronaghi, M., Fan, J. B., Wang, W., Chun, J., … Zhang, K. (2016). Neuronal subtypes and diversity revealed by single-nucleus RNA sequencing of the human brain. Science (New York, N.Y.), 352(6293), 1586–1590.…
MC	trpm1	Cao, J., Spielmann, M., Qiu, X., Huang, X., Ibrahim, D. M., Hill, A. J., Zhang, F., Mundlos, S., Christiansen, L., Steemers, F. J., Trapnell, C., & Shendure, J. (2019). The single-cell transcriptional landscape of mammalian organogenesis. Nature, 566(7745), 496–502. https://doi.org/10.1038/s41586-019-0969-x
MC	akap12	Li, L., Dong, J., Yan, L., Yong, J., Liu, X., Hu, Y., Fan, X., Wu, X., Guo, H., Wang, X., Zhu, X., Li, R., Yan, J., Wei, Y., Zhao, Y., Wang, W., Ren, Y., Yuan, P., Yan, Z., Hu, B., … Qiao, J. (2017). Single-Cell RNA-Seq Analysis Maps Development of Human Germline Cells and Gonadal Niche Interactions. Cell stem cell, 20(6), 858–873.e4. https://doi.org/10.1016/j.stem.2017.03.007
MC	cdh7	Paul, A., Crow, M., Raudales, R., He, M., Gillis, J., & Huang, Z. J. (2017). Transcriptional Architecture of Synaptic Communication Delineates GABAergic Neuron Identity. Cell, 171(3), 522–539.e20. https://doi.org/10.1016/j.cell.2017.08.032
MC	slc35f1	Johnson, T. S., Yu, C. Y., Huang, Z., Xu, S., Wang, T., Dong, C., Shao, W., Zaid, M. A., Huang, X., Wang, Y., Bartlett, C., Zhang, Y., Walker, B. A., Liu, Y., Huang, K., & Zhang, J. (2022). Diagnostic Evidence GAuge of Single cells (DEGAS): a flexible deep transfer learning framework for prioritizing cells in relation to disease. Genome medicine, 14(1), 11. https://doi.org/10.1186/s13073-022-0101…
SMC1	tnni1	Milewski, D., Shukla, S., Gryder, B. E., Pradhan, A., Donovan, J., Sudha, P., Vallabh, S., Pyros, A., Xu, Y., Barski, A., Szabo, S., Turpin, B., Pressey, J. G., Millay, D. P., Khan, J., Kalinichenko, V. V., & Kalin, T. V. (2021). FOXF1 is required for the oncogenic properties of PAX3-FOXO1 in rhabdomyosarcoma. Oncogene, 40(12), 2182–2199. https://doi.org/10.1038/s41388-021-01694-9
SMC1	actn2	Zhang, P., Yang, M., Zhang, Y., Xiao, S., Lai, X., Tan, A., Du, S., & Li, S. (2019). Dissecting the Single-Cell Transcriptome Network Underlying Gastric Premalignant Lesions and Early Gastric Cancer. Cell reports, 27(6), 1934–1947.e5. https://doi.org/10.1016/j.celrep.2019.04.052
SMC1	myh6	Zhang, K., Kan, H., Mao, A., Geng, L., & Ma, X. (2021). Single-cell analysis of salt-induced hypertensive mouse aortae reveals cellular heterogeneity and state changes. Experimental & molecular medicine, 53(12), 1866–1876. https://doi.org/10.1038/s12276-021-00704-w
SMC1	actc1	Han, X., Chen, H., Huang, D., Chen, H., Fei, L., Cheng, C., Huang, H., Yuan, G. C., & Guo, G. (2018). Mapping human pluripotent stem cell differentiation pathways using high throughput single-cell RNA-sequencing. Genome biology, 19(1), 47. https://doi.org/10.1186/s13059-018-1426-0
SMC1	itga7	Guo, M., Wang, H., Potter, S. S., Whitsett, J. A., & Xu, Y. (2015). SINCERA: A Pipeline for Single-Cell RNA-Seq Profiling Analysis. PLoS computational biology, 11(11), e1004575. https://doi.org/10.1371/journal.pcbi.1004575
SMC1	cald1	Liu, X., Chen, W., Li, W., Li, Y., Priest, J. R., Zhou, B., Wang, J., & Zhou, Z. (2019). Single-Cell RNA-Seq of the Developing Cardiac Outflow Tract Reveals Convergent Development of the Vascular Smooth Muscle Cells. Cell reports, 28(5), 1346–1361.e4. https://doi.org/10.1016/j.celrep.2019.06.092
SMC1	tnnt3	Cherry, C., Maestas, D. R., Han, J., Andorko, J. I., Cahan, P., Fertig, E. J., Garmire, L. X., & Elisseeff, J. H. (2021). Computational reconstruction of the signalling networks surrounding implanted biomaterials from single-cell transcriptomics. Nature biomedical engineering, 5(10), 1228–1238. https://doi.org/10.1038/s41551-021-00770-5
SMC2	myh4	Zhang, K., Kan, H., Mao, A., Geng, L., & Ma, X. (2021). Single-cell analysis of salt-induced hypertensive mouse aortae reveals cellular heterogeneity and state changes. Experimental & molecular medicine, 53(12), 1866–1876. https://doi.org/10.1038/s12276-021-00704-w
SMC2	asb2	Gao, S., Yan, L., Wang, R., Li, J., Yong, J., Zhou, X., Wei, Y., Wu, X., Wang, X., Fan, X., Yan, J., Zhi, X., Gao, Y., Guo, H., Jin, X., Wang, W., Mao, Y., Wang, F., Wen, L., Fu, W., … Tang, F. (2018). Tracing the temporal-spatial transcriptome landscapes of the human fetal digestive tract using single-cell RNA-sequencing. Nature cell biology, 20(6), 721–734. https://doi.org/10.1038/s41556-018-01…
SMC2	mylpf	Jansen, J., Reimer, K. C., Nagai, J. S., Varghese, F. S., Overheul, G. J., de Beer, M., Roverts, R., Daviran, D., Fermin, L. A. S., Willemsen, B., Beukenboom, M., Djudjaj, S., von Stillfried, S., van Eijk, L. E., Mastik, M., Bulthuis, M., Dunnen, W. D., van Goor, H., Hillebrands, J. L., Triana, S. H., … Kramann, R. (2022). SARS-CoV-2 infects the human kidney and drives fibrosis in kidney organoid…
SMC2	tnnt3	Cherry, C., Maestas, D. R., Han, J., Andorko, J. I., Cahan, P., Fertig, E. J., Garmire, L. X., & Elisseeff, J. H. (2021). Computational reconstruction of the signalling networks surrounding implanted biomaterials from single-cell transcriptomics. Nature biomedical engineering, 5(10), 1228–1238. https://doi.org/10.1038/s41551-021-00770-5
SMC2	xirp2	Dewenter, M., Pan, J., Knödler, L., Tzschöckel, N., Henrich, J., Cordero, J., Dobreva, G., Lutz, S., Backs, J., Wieland, T., & Vettel, C. (2022). Chronic isoprenaline/phenylephrine vs. exclusive isoprenaline stimulation in mice: critical contribution of alpha1-adrenoceptors to early cardiac stress responses. Basic research in cardiology, 117(1), 15. https://doi.org/10.1007/s00395-022-00920-z
PC	msi1	Ong, B. A., Vega, K. J., & Houchen, C. W. (2014). Intestinal stem cells and the colorectal cancer microenvironment. World journal of gastroenterology, 20(8), 1898–1909. https://doi.org/10.3748/wjg.v20.i8.1898
PC	jag1	Adam, M., Potter, A. S., & Potter, S. S. (2017). Psychrophilic proteases dramatically reduce single-cell RNA-seq artifacts: a molecular atlas of kidney development. Development (Cambridge, England), 144(19), 3625–3632. https://doi.org/10.1242/dev.151142
PC	lama5	Guo, M., Wang, H., Potter, S. S., Whitsett, J. A., & Xu, Y. (2015). SINCERA: A Pipeline for Single-Cell RNA-Seq Profiling Analysis. PLoS computational biology, 11(11), e1004575. https://doi.org/10.1371/journal.pcbi.1004575
PC	pde1c	Shrestha, B. R., Chia, C., Wu, L., Kujawa, S. G., Liberman, M. C., & Goodrich, L. V. (2018). Sensory Neuron Diversity in the Inner Ear Is Shaped by Activity. Cell, 174(5), 1229–1246.e17. https://doi.org/10.1016/j.cell.2018.07.007
PC	fbxo30	Huang, M., Modeste, E., Dammer, E., Merino, P., Taylor, G., Duong, D. M., Deng, Q., Holler, C. J., Gearing, M., Dickson, D., Seyfried, N. T., & Kukar, T. (2020). Network analysis of the progranulin-deficient mouse brain proteome reveals pathogenic mechanisms shared in human frontotemporal dementia caused by GRN mutations. Acta neuropathologica communications, 8(1), 163. https://doi.org/10.1186/s4…
PC	nrcam	LeBlanc, V. G., Trinh, D. L., Aslanpour, S., Hughes, M., Livingstone, D., Jin, D., Ahn, B. Y., Blough, M. D., Cairncross, J. G., Chan, J. A., Kelly, J. J. P., & Marra, M. A. (2022). Single-cell landscapes of primary glioblastomas and matched explants and cell lines show variable retention of inter- and intratumor heterogeneity. Cancer cell, 40(4), 379–392.e9. https://doi.org/10.1016/j.ccell.2022.…
RBC	hbb	Huang, Z., Chen, B., Liu, X., Li, H., Xie, L., Gao, Y., Duan, R., Li, Z., Zhang, J., Zheng, Y., & Su, W. (2021). Effects of sex and aging on the immune cell landscape as assessed by single-cell transcriptomic analysis. Proceedings of the National Academy of Sciences of the United States of America, 118(33), e2023216118. https://doi.org/10.1073/pnas.2023216118
RBC	epb41	Clark, J. Z., Chen, L., Chou, C. L., Jung, H. J., Lee, J. W., & Knepper, M. A. (2019). Representation and relative abundance of cell-type selective markers in whole-kidney RNA-Seq data. Kidney international, 95(4), 787–796. https://doi.org/10.1016/j.kint.2018.11.028
RBC	tfrc	Takayama, N., Murison, A., Takayanagi, S. I., Arlidge, C., Zhou, S., Garcia-Prat, L., Chan-Seng-Yue, M., Zandi, S., Gan, O. I., Boutzen, H., Kaufmann, K. B., Trotman-Grant, A., Schoof, E., Kron, K., Díaz, N., Lee, J. J. Y., Medina, T., De Carvalho, D. D., Taylor, M. D., Vaquerizas, J. M., … Lupien, M. (2021). The Transition from Quiescent to Activated States in Human Hematopoietic Stem Cells Is G…
BC	adgrg2	Plasschaert, L. W., Žilionis, R., Choo-Wing, R., Savova, V., Knehr, J., Roma, G., Klein, A. M., & Jaffe, A. B. (2018). A single-cell atlas of the airway epithelium reveals the CFTR-rich pulmonary ionocyte. Nature, 560(7718), 377–381. https://doi.org/10.1038/s41586-018-0394-6
BC	adgrl3	Plasschaert, L. W., Žilionis, R., Choo-Wing, R., Savova, V., Knehr, J., Roma, G., Klein, A. M., & Jaffe, A. B. (2018). A single-cell atlas of the airway epithelium reveals the CFTR-rich pulmonary ionocyte. Nature, 560(7718), 377–381. https://doi.org/10.1038/s41586-018-0394-6
BC	pla2g4a	Grün, D., Lyubimova, A., Kester, L., Wiebrands, K., Basak, O., Sasaki, N., Clevers, H., & van Oudenaarden, A. (2015). Single-cell messenger RNA sequencing reveals rare intestinal cell types. Nature, 525(7568), 251–255. https://doi.org/10.1038/nature14966
BC	slitrk6	Plasschaert, L. W., Žilionis, R., Choo-Wing, R., Savova, V., Knehr, J., Roma, G., Klein, A. M., & Jaffe, A. B. (2018). A single-cell atlas of the airway epithelium reveals the CFTR-rich pulmonary ionocyte. Nature, 560(7718), 377–381. https://doi.org/10.1038/s41586-018-0394-6
BC	pigr	Grün, D., Lyubimova, A., Kester, L., Wiebrands, K., Basak, O., Sasaki, N., Clevers, H., & van Oudenaarden, A. (2015). Single-cell messenger RNA sequencing reveals rare intestinal cell types. Nature, 525(7568), 251–255. https://doi.org/10.1038/nature14966
